# Supplementary material for: Machine Learning Assessment of the Environmental Factors Contributing to Shade Adaptation in Brassica juncea
Source: Plants (Basel). 2026 Mar 3;15(5):780. doi: 10.3390/plants15050780 (PMC12986790; doi:10.3390/plants15050780)
Supplement: Supplementary file 1 [file plants-15-00780-s001.zip]

Archive with 1 entries (1 files):
- plants-4171852-supplementary.pdf
